# Supplementary material for: Short-Term Soy Bread Intervention Leads to a Dose-Response Increase in Urinary Isoflavone Metabolites and Satiety in Chronic Pancreatitis
Source: Foods. 2023 Apr 24;12(9):1762. doi: 10.3390/foods12091762 (PMC10178207; doi:10.3390/foods12091762)
Supplement: Supplementary file 1 [file foods-12-01762-s001.zip]

Archive with 1 entries (1 files):
- foods-2284445-supplementary.pdf
